# Supplementary material for: Phenotyping Women Based on Dietary Macronutrients, Physical Activity, and Body Weight Using Machine Learning Tools
Source: Nutrients. 2019 Jul 22;11(7):1681. doi: 10.3390/nu11071681 (PMC6682952; doi:10.3390/nu11071681)
Supplement: Supplementary File 1 [file nutrients-11-01681-s001.zip]

Archive with 1 entries (1 files):
- nutrients-488246-SI.ipynb
