# Supplementary material for: Phenotyping Women Based on Dietary Macronutrients, Physical Activity, and Body Weight Using Machine Learning Tools
Source: Nutrients. 2019 Jul 22;11(7):1681. doi: 10.3390/nu11071681 (PMC6682952; doi:10.3390/nu11071681)
Supplement: Supplementary File 1 [file nutrients-11-01681-s001.zip › nutrients-488246-SI.ipynb]

# %% [code]
# Importing libraries
import pandas as pd
import numpy as np
import math
import operator
from sklearn.neighbors import KNeighborsClassifier
from scipy import stats

%matplotlib inline
import matplotlib.pyplot as plt
from mpl_toolkits import mplot3d
import pickle

from sklearn.model_selection import cross_val_score
from sklearn.linear_model import LinearRegression
from sklearn.metrics import confusion_matrix
from sklearn.model_selection import ShuffleSplit
from sklearn import metrics
from sklearn.neighbors import KNeighborsRegressor
from sklearn.cluster import KMeans

import matplotlib
matplotlib.rcParams.update({'font.size': 16})
matplotlib.rcParams.update({'font.family': 'Arial'})

from sklearn.metrics import r2_score
from sklearn import tree
from sklearn.ensemble import BaggingClassifier
from sklearn.decomposition import PCA
from sklearn.neural_network import MLPClassifier
import pprint


# %% [code]
def test_model(neigh, principalDf, y, npc, cv):
    np.random.seed(100)

    rms_all = np.zeros((no_folds))
    mae_all = np.zeros((no_folds))
    r2s_all = np.zeros((no_folds))
    mae_min = 99999

    for fold in range(no_folds):
        prows = np.random.permutation(principalDf.shape[0])
        no_train = int(len(prows)*0.7)
        principalDf_train = principalDf.iloc[prows[:no_train]]
        y_train = y.iloc[prows[:no_train]]

        knn = neigh.fit(principalDf_train.iloc[:,:npc], y_train)

        principalDf_test = principalDf.iloc[prows[no_train+1:]]
        y_test = y.iloc[prows[no_train+1:]]

        predictions = neigh.predict(principalDf_test.iloc[:,:npc])
        # pneigh = neigh.kneighbors(principalDf_test.iloc[:,:n])
        r2s_all[fold] = r2_score(y_test,predictions)
        rms_all[fold] = np.sqrt(np.mean(np.square(np.array(y_test) - predictions)))
        mae_all[fold] = np.mean(np.abs(np.array(y_test)-predictions))

        if mae_min > mae_all[fold]:
          mae_min = mae_all[fold]
          mae_min_k = fold
          best_predictions = predictions
          y_best = y_test

    cv_all = cross_val_score(neigh, principalDf.iloc[:,:npc], y, cv=cv) 

    print('RMS :' + str(np.mean(rms_all)) + ' PCA n' + str(npc))
    print('MAE :' + str(np.mean(mae_all)) + ' PCA n' + str(npc))
    print('Min R^2 :' + str(np.mean(r2s_all)) + ' PCA n' + str(npc))

    return mae_all, rms_all, r2s_all, best_predictions, y_best, cv_all


# %% [markdown]
## Preprocessing

# %% [code]
for var in list(df_load):
  df_load=df_load[df_load[var].isnull()==False]
len(df_load)

# Remove missing 
df_load = df_load[df_load['Ethnicity']!='Missing']

# Remove NaN
df_pp = df_load.copy()
df_pp = df_pp.dropna()

len(df_pp)

energy_lbound = 500
energy_ubound = 4500

df_pp = df_pp.loc[(df_pp['Energy (kcals)'] >= energy_lbound) & (df_pp['Energy (kcals)'] <= energy_ubound)]
len(df_pp)

ed_lbound = 15
ed_ubound = 35

df_pp = df_pp.loc[(df_pp['Energy (kcals)']/df_pp['WEIGHT (kg)'] >= ed_lbound) & (df_pp['Energy (kcals)']/df_pp['WEIGHT (kg)'] <= ed_ubound)]
len(df_pp)

df_ppo = df_pp.copy()
df_ppo = df_ppo[df_ppo['WEIGHT (kg)']<125]
len(df_ppo)

df_ppop = df_pp
vars=['Energy (kcals)',
      'Carbs (g)',
      'Sugar (g)',
      'Prot (g)',
      'Fat (g)',
      'Dietary fiber (g)',
      'AGE','Socio-economic score',
      'HEIGHT (cms)',
      'SYST',
      'DIAS',
      'WEIGHT (kg)']
#      'Alcohol']
# lprc=0.9  
# hprc=0.1 

vars=['WEIGHT (kg)']

lprc=0.95
hprc=0.05

vi=0
lprcv = np.zeros(len(df_ppop))
hprcv = np.zeros(len(df_ppop))

for vari in vars:
    print(vari,len(df_ppop))
    lprcv[vi] = df_ppop[vari].quantile(lprc)
    hprcv[vi] = df_ppop[vari].quantile(hprc)
    vi += 1

vi=0
for vari in vars:
    df_ppop=df_ppop[df_ppop[vari] < lprcv[vi]]
    df_ppop=df_ppop[df_ppop[vari] > hprcv[vi]]
    vi += 1
    print(len(df_ppop))

    
vars=[
'AGE',
'HEIGHT (cms)',	
'Socio-economic score',	
'Energy (kcals)',	
'Carbs (g)',	
'Sugar (g)',	
'Prot (g)',	
'Fat (g)',	
'Dietary fiber (g)',	
'HARDEXP_4',	
'MILDEXP_4',
'MODEXP_4',
'SYST',	
'DIAS',
'Alcohol']

df_ppopn =  df_ppop 
#df_ppopn = df_pp
for var in vars:
  df_ppopn[var] = (df_ppopn[var]-np.mean(df_ppopn[var]))/np.std(df_ppopn[var])


vars=[
'AGE',
'HEIGHT (cms)',	
'Socio-economic score',	
'Energy (kcals)',	
'Carbs (g)',	
'Sugar (g)',	
'Prot (g)',	
'Fat (g)',	
'Dietary fiber (g)',	
'HARDEXP_4',	
'MILDEXP_4',
'MODEXP_4',
'SYST',	
'DIAS',
'Alcohol']

df_ppopn1 =  df_ppop.copy() 
#df_ppopn = df_pp
for var in vars:
  df_ppopn1[var] = (df_ppopn[var]-np.max(df_ppopn[var]))/(np.max(df_ppopn[var])-np.min(df_ppopn[var]))


# %% [markdown]
### PCA

# %% [code]
df_select = df_ppopn

n=25

x = df_select.drop(columns=['WEIGHT (kg)', 'BMI', 'BMI_cat'])
pca = PCA(n_components=n)
principalComponents = pca.fit_transform(x)
principalDf = pd.DataFrame(data = principalComponents)
# Variance explained
variance = pca.explained_variance_ratio_ #calculate variance ratios

var=np.cumsum(np.round(pca.explained_variance_ratio_, decimals=5)*100)
var, len(df_select) #cumulative sum of variance explained with [n] features


# %% [markdown]
## KNN

# %% [code]
y = df_select['WEIGHT (kg)']
no_folds = 5
kk = 18
npc = 18
neigh = KNeighborsRegressor(n_neighbors=kk, weights='distance', algorithm='brute',p=2)
cv = ShuffleSplit(n_splits=5, test_size=0.3, random_state=0) 
mae_all, rms_all, r2s_all, best_predictions_knn, y_best_knn, cv_all = test_model(neigh, principalDf, y, npc, cv)


# %% [markdown]
## Clustering

# %% [code]
np.random.seed(100)

y = df_select['WEIGHT (kg)']
kk = 20
npc = 15

wprincipalDf = principalDf
wprincipalDf['WEIGHT (kg)'] = np.array(df_select['WEIGHT (kg)'])

prows = np.random.permutation(wprincipalDf.shape[0])
no_train = int(len(prows)*0.7)
wprincipalDf_train = wprincipalDf.iloc[prows[:no_train]]

principalDf = wprincipalDf.drop(columns=['WEIGHT (kg)'])
principalDf_train = principalDf.iloc[prows[:no_train]]
y_train = y.iloc[prows[:no_train]]
principalDf_test = principalDf.iloc[prows[no_train+1:]]
y_test = y.iloc[prows[no_train+1:]]

min_clust_error = 9999999
min_nclust = 0

N_clust = 100
zclust_error = np.zeros((N_clust))

clusts = [11]
cv = ShuffleSplit(n_splits=5, test_size=0.3, random_state=0)
met_all = []

for n_clust in  np.arange(2,50,2):
    max_metric=0
    kk_max = 0
    predictions_errors = np.zeros((n_clust,len(y_test)))
    predictions_train = np.zeros((n_clust,len(y_train)))
    predictions_traincl=np.zeros((n_clust))
    for n in range(2):
      kmeans_model = KMeans(n_clusters=n_clust, algorithm='elkan').fit(wprincipalDf_train.iloc[:,:])
      labels = kmeans_model.labels_
      met = metrics.calinski_harabasz_score(wprincipalDf_train.iloc[:,:], labels) 
      if met >max_metric:
         max_metric=met
         best_labels = labels
         print('Latest max : ' + str(met) + 'KK: ' + str(n_clust))
    met_all.append(max_metric)
    for cli in range(n_clust):
        clneigh = KNeighborsRegressor(n_neighbors=kk, weights='distance', algorithm='brute',p=2)
        cl_train=principalDf_train[best_labels==cli]
        cly = y_train[best_labels==cli]
        clneigh.fit(cl_train.iloc[:,:npc], cly)
        predictions_errors[cli,:]=np.abs(clneigh.predict(principalDf_test.iloc[:,:npc])-np.array(y_test))
        predictions_train[cli,:]=np.abs(clneigh.predict(principalDf_train.iloc[:,:npc])-np.array(y_train))

        # print(cli)
        # print(cross_val_score(clneigh, cl_train.iloc[:,:npc], cly, cv=cv))  

    predictions_train_label = np.argmin(predictions_train,axis=0)
    zclust_error[n_clust] = np.mean(np.min(predictions_errors,axis=0))
     
    if zclust_error[n_clust] < min_clust_error:
        min_clust_error = zclust_error[n_clust]
        min_nclust = n_clust
        print('Latest :' + str(min_clust_error) + 'no_clust ' + str(n_clust))

(min_clust_error, min_nclust)


# %% [markdown]
## Predict clusters

# %% [code]
np.random.seed(100)

y = df_select['WEIGHT (kg)']
kk = 20
npc = 20

wprincipalDf = principalDf
wprincipalDf['WEIGHT (kg)'] = np.array(df_select['WEIGHT (kg)'])

prows = np.random.permutation(wprincipalDf.shape[0])
no_train = int(len(prows)*0.7)
wprincipalDf_train = wprincipalDf.iloc[prows[:no_train]]

principalDf = wprincipalDf.drop(columns=['WEIGHT (kg)'])
principalDf_train = principalDf.iloc[prows[:no_train]]
y_train = y.iloc[prows[:no_train]]
principalDf_test = principalDf.iloc[prows[no_train+1:]]
y_test = y.iloc[prows[no_train+1:]]

df_train = df_select.iloc[prows[:no_train]]

min_clust_error = 9999999
min_nclust = 0

no_folds=3

cv = ShuffleSplit(n_splits=5, test_size=0.3, random_state=0)

N_clust = 10
clust_error = np.zeros((N_clust+1))
mae_all  = np.zeros((N_clust,no_folds))
rms_all  = np.zeros((N_clust,no_folds))
r2s_all  = np.zeros((N_clust,no_folds))
clpredictions_train_test =[]
clytest_train_test = []
clytest_train_train = []

for n_clust in [N_clust]:
    max_metric=0
    kk_max = 0
    predictions_errors = np.zeros((n_clust,len(y_test)))
    predictions_train = np.zeros((n_clust,len(y_train)))
    predictions_traincl=np.zeros((n_clust))
    predictions_allcl = np.zeros((n_clust,len(y_test)))
    for n in range(2):
      kmeans_model = KMeans(n_clusters=n_clust, algorithm='elkan').fit(wprincipalDf_train.iloc[:,:])
      labels = kmeans_model.labels_
      met = metrics.calinski_harabasz_score(wprincipalDf_train.iloc[:,:], labels) 
      if met >max_metric:
         max_metric=met
         best_labels = labels
         print('Latest max : ' + str(met) + 'KK: ' + str(n_clust))

    for cli in range(n_clust):
        clneigh = KNeighborsRegressor(n_neighbors=kk, weights='distance', algorithm='brute',p=2)
        # clneigh = SVR(gamma='scale', C=1.0, epsilon=0.1)
        cl_train=principalDf_train[best_labels==cli]
        cly = y_train[best_labels==cli]
        clneigh.fit(cl_train.iloc[:,:npc], cly)
        clself_predict = clneigh.predict(cl_train.iloc[:,:npc])
        print('self + r2' + str(r2_score(cly,clself_predict)) + ' rms: ' + str(np.sqrt(np.mean(np.square(np.array(cly) - clself_predict)))) + ' mae: ' + str(np.mean(np.abs(np.array(cly)-clself_predict))))

        predictions_allcl[cli,:]=clneigh.predict(principalDf_test.iloc[:,:npc])
        predictions_errors[cli,:]=np.abs(predictions_allcl[cli,:]-np.array(y_test))
        predictions_train[cli,:]=np.abs(clneigh.predict(principalDf_train.iloc[:,:npc])-np.array(y_train))
        clneigh1 = KNeighborsRegressor(n_neighbors=kk, weights='distance', algorithm='brute',p=2)
        # clneigh1 = SVR(gamma='scale', C=1.0, epsilon=0.1)
        mae_all[cli,:], rms_all[cli,:], r2s_all[cli,:], best_predictions, y_best, train_best = test_model_nocv(clneigh1, cl_train, cly, npc, no_folds)        
        clpredictions_train_test.append(best_predictions)
        clytest_train_test.append(y_best)
        clytest_train_train.append(train_best)

    predictions_train_label = np.argmin(predictions_train,axis=0)
    clust_error[n_clust] = np.mean(np.min(predictions_errors,axis=0))
     
    if clust_error[n_clust] < min_clust_error:
        min_clust_error = clust_error[n_clust]
        min_nclust = n_clust
        print('Latest :' + str(min_clust_error) + 'no_clust ' + str(n_clust))

(min_clust_error, min_nclust)


# %% [code]
clf = MLPClassifier(solver='lbfgs', alpha=1e-5, hidden_layer_sizes=(15), tol=0.0001, random_state=1)

newe_all = []
newe_all_N = []
newe1_all = []
min_newe = 99999 
min_newe1 = 99999 

for thresh in [0.25, 0.5, 1, 1.5, 2, 2.5, 3, 3.5, 4, 4.5, 5, 6, 7, 8, 9, 10]:
    print('Threshold : ' + str(thresh))
    predictcl = np.zeros((predictions_train.shape[0],principalDf_test.shape[0]))
    for cli in range(predictions_train.shape[0]):
      clf.fit(principalDf_train.iloc[:,:npc], predictions_train[cli,:]<thresh) 
      predictcl[cli,:] = clf.predict(principalDf_test.iloc[:,:npc])
      #print(np.mean(predictions_errors[cli,predictcl[cli,:]==1]), np.mean(predictions_errors[cli,:]))
    #print('done ...')

    newe = np.zeros((predictions_errors.shape[1]))
    newe[:] = np.nan
    newe1 = np.zeros((predictions_errors.shape[1]))
    newe1[:] = np.nan

    cly_predict=[]
    clerror=[]
    for k in range(predictions_errors.shape[1]):
      ki = 0
      tmpe = 0
      for cli in range(predictions_train.shape[0]):
        if predictcl[cli,k]:
           ki += 1
           tmpe += predictions_errors[cli,k]
           cly_predict.append(y_test.iloc[k])
           clerror.append(predictions_allcl[cli,k])
      if ki >0:
         newe[k] = tmpe/ki
         newe1[k] = tmpe/ki
      else:
         newe1[k] = np.abs(best_predictions_knn[k]-y_best_knn.iloc[k])
    
    if np.nanmean(newe) < min_newe:
       clerror_min = clerror
       cly_predict_min = cly_predict
       thresh_min = thresh
       min_newe = np.nanmean(newe)

    if np.nanmean(newe1) < min_newe1:
       clerror_min1 = clerror
       cly_predict_min1 = cly_predict
       thresh_min1 = thresh
       min_newe1 = np.nanmean(newe1)

    print(np.nanmean(newe), np.where(np.isnan(newe)==False)[0].shape, predictions_errors.shape[1], np.nanmean(newe1), np.mean(np.abs(best_predictions_knn[:]-np.array(y_best_knn))))
    newe_all.append(np.nanmean(newe))
    newe_all_N.append(np.where(np.isnan(newe)==False)[0].shape)
    newe1_all.append(np.nanmean(newe1))
